# Supplementary material for: Seasonal Consumption of Cherries from Different Origins Affects Metabolic Markers and Gene Expression of Lipogenic Enzymes in Rat Liver: A Preliminary Study
Source: Nutrients. 2021 Oct 18;13(10):3643. doi: 10.3390/nu13103643 (PMC8537345; doi:10.3390/nu13103643)
Supplement: Supplementary file 1 [file nutrients-13-03643-s001.zip]

Archive with 1 entries (1 files):
- nutrients-1400625-supplementary.pdf
